# Supplementary material for: The Crucial Interplay Between the Lungs, Brain, and Heart to Understand Epilepsy-Linked SUDEP: A Literature Review
Source: Brain Sci. 2025 Jul 28;15(8):809. doi: 10.3390/brainsci15080809 (PMC12384494; doi:10.3390/brainsci15080809)
Supplement: Supplementary file 1 [file brainsci-15-00809-s001.zip]

Archive with 1 entries (1 files):
- brainsci-3698409-supplementary.pdf
